# Supplementary material for: Adaptive Fat Oxidation Is Coupled with Increased Lipid Storage in Adipose Tissue of Female Mice Fed High Dietary Fat and Sucrose
Source: Nutrients. 2020 Jul 27;12(8):2233. doi: 10.3390/nu12082233 (PMC7469071; doi:10.3390/nu12082233)
Supplement: Supplementary file 1 [file nutrients-12-02233-s001.zip]

Archive with 4 entries (4 files):
- Fuller et al_Supplementary Figure S1_v072620.pdf
- Fuller et al_Table S1_Custom diet composition.pdf
- Fuller et al_Table S2_Antibodies.pdf
- Fuller et al_Table S3_Gene names and Primers.pdf
